# Supplementary material for: Host-resistance in Allium genotypes against pantaphos producing Pantoea ananatis
Source: Front Plant Sci. 2026 Feb 10;16:1628122. doi: 10.3389/fpls.2025.1628122 (PMC12929489; doi:10.3389/fpls.2025.1628122)
Supplement: Supplementary file 1 [file Table1.xlsx]

## Sheet: S1
Table S1. Foliar disease severity of Allium cepa genotypes under field conditions.
Allium genotypes	AULPC*	Groups**
New Mexico Yellow Grano	149.2	a
Linea 139	147.3	ab
Portuguesa Tardia	144.7	abc
Big Ben	142	abc
Swat Selection	140.1	abc
Poona Red	139.7	abc
WHITE IMPERIAL SPANISH	139.3	abc
ELSOMS DOMINATOR	138.1	abc
Malakoff GRU	138.1	abc
Brown Spanish Creamflesh	138	abc
Violet De Galmi	137.2	abc
Siohu	136.8	abc
Stuttgart Giant	136.3	abc
Kanda	135.6	abc
Karacabey	135.6	abc
No 9767	135.3	abc
L 365	135.2	abc
Brown Beauty	134	abc
Kaba Maikopskaya	134	abc
Markovskij Mestnyj	134	abc
Odourless	134	abc
Pionier	134	abc
Reliance GRU B	133.6	abc
Senshyu	132.8	abc
1620 Pedro	132.7	abc
Utah Valencia	132.7	abc
Kille	132	abc
Porters Early Globe h 771U	132	abc
Exhibition	131.5	abc
Yellow Sweet Spanish Sumida	131.5	abc
UDAIPUR 101	131.3	abc
G 29178	131.3	abc
RED SYNTHETIC	130.5	abc
SAJOVAMOS	130.5	abc
Scanion	130.1	abc
Borrettana	130	abc
Rawska	130	abc
A7728	129.9	abc
Golden Globe	129.8	abc
Hiberna Vsetatska Ozima	129.2	abc
Rijnsburger Augusta	128.7	abc
Rijnsburger Robusta	128.4	abc
No 10545	128.3	abc
Rossa Di Firenze	128.3	abc
PUKEKOHE LONGKEEPER M+R EARLY	128.1	abc
MAKOVSKI GRU	127.5	abc
Rijnsburger	127.2	abc
Henderson Early Golden	127.1	abc
STAMME 4	126.9	abc
Rijnsburger Wijbo	126.8	abc
Brigham Yellow Globe	126	abc
KAIZUKA	126	abc
619 Southport White Bunching	125.8	abc
Indian Queen	125.6	abc
PUKEKOHE LONGKEEPER ULTRA	124.8	abc
White Sweet Spanish Utah	124.3	abc
B5718	124.3	abc
Ideal	124.1	abc
NUMEX BR 1	123.5	abc
STURON	123.2	abc
Gelbe Wiener	123.1	abc
Emerald Isle	123	abc
YALOVA 1	122.3	abc
AGRIFOUND ROSE GRU	121.9	abc
Bianca Pompei Italy	121.9	abc
Early Yellow Globe	121.4	abc
Sweet Spanish Valencia	121.3	abc
UDAIPUR 102	121.1	abc
Imai Yellow	120	abc
CANDY F1	119	abc
Perfecto Blanco	118.7	abc
Yellow Multiplier	117.2	abc
Rijnsburger Envee	116.8	abc
PATNA RED	116.6	abc
Texas EARLY GRANO 502 GRU	116.6	abc
Wellving 76522 71	116.5	abc
Besszonovskij	116.3	abc
Q75	116	abc
Excel 986	115.9	abc
Rossvale	115.8	abc
Ptujska	115.3	abc
HUNTER RIVER WHITE	115.2	abc
Blanca Grande	114.9	abc
DE LA REINE	114.9	abc
No 8362	114.6	abc
ZWIJNDRECHTSE	114.6	abc
UDAIPUR 103	114.3	abc
No 9491	114	abc
Japanese Seketcan	113.9	abc
TORRENS WHITE	113.9	abc
Early Yellow Grano Tex 502	113.7	abc
ASHTON	113	abc
617 Southport White Globe Onion	112.3	abc
CEBOLE DE BARCELOS	112.3	abc
L T Medicina	112.3	abc
SENSHUU KOUDAKA	112.3	abc
Dorata Di Palma	111.4	abc
Japanese semi globe yellow	111.2	abc
DOWNING’S YELLOW GLOBE TRAPP STRAIN	110.8	abc
KISHUU HIRAGATA KI	110.8	abc
Ebenezer	110.3	abc
No Kp 13	109.8	abc
WHITE EBENEZER	109.5	abc
Z025	108.7	abc
620 Yellow Sweet Spanish	107.9	abc
Porters Early Globe H 771N	107.4	abc
Caledon Globe	106.6	abc
Early Yellow Sweet Spanish	106.3	abc
Presto	106	abc
White Sweet Spanish	104.9	abc
Shamrock	104.5	abc
Rio Grande	103.9	abc
SerraNA	103.9	abc
No Kp S	103.8	abc
No Known Plant ID Mol	103.6	abc
No 259	103.1	abc
No 8543	103	abc
White Creole	101.8	abc
Extra Early Kaizuka	101.5	abc
GOLDRUSH YELLOWGLOBE	101.5	abc
Onion Red 2	101.3	abc
376R Yet	101	abc
Morada de Amposta	100.8	abc
N 53	100.7	abc
Borrettana_2	100.2	abc
Portuguesa Amarilla Tardia	99.8	abc
Lord Howe Island	97.8	abc
LOWSHAN	97.8	abc
GIANT ROCCA BROWN	97.4	abc
Vertus	96.4	abc
White Creole PRR PVP	96.4	abc
Moravanka	96.3	abc
Pungent	95.9	abc
Yalova 9	95.3	abc
Giant Zittau	95.3	abc
TREBONS	94.7	abc
Kilsurski	93.7	abc
Caldera 1028	92.7	abc
Radar	92.7	abc
Imperial 48	91.3	abc
Hybrid Elite	90.5	abc
HYDURO F1	90.5	abc
Malakoff France	90.5	abc
Early Texas Yellow Grano	89.4	abc
Senshyu 234	89.2	abc
No K1417	89	abc
Pios	88.9	abc
616 Southport Red Globe Onion	88.1	abc
DOWNY MILDEW RES SELECTION	87.3	abc
Red Wethersfield	86.7	abc
LIASKOVSKI 58	86.6	abc
Arpadzik	85.9	abc
Shiraz A	85.6	abc
TAK NO 747	84.4	abc
White Portugal	83.3	abc
Obrovska Zluta Germany	83.1	abc
HYGRO F1	83	abc
lowa Yellow Globe 51	82.8	abc
No 9526	81.8	abc
Jaune Paille Des Vertus	81.8	abc
G 29180	81.6	abc
No 366	80.5	abc
Cebola Valencia	79.5	abc
Odourless Green Leaf	79.3	abc
No Known Plant ID Aus	79.2	abc
M8155A	78.2	abc
Hunter River Brown	77.3	abc
No K93	76.5	abc
White Sweet Spanish Valencia	76	abc
Yellow Sweet Spanish Utah Jumbo	76	abc
Colorado De Amposta	74.7	abc
Cardinal	74.6	abc
No 6656	74.6	abc
PYRAMID GRU	72.8	abc
No 6819	72	abc
Fruhi Blassrote	71.1	abc
B 12132 B	70.3	bc
ASIMER ADVANCE	70.2	bc
Siohu PBR 3	66.9	bc
303 R	66.8	bc
Sogan	65.9	bc
Yellow Sweet Spanish UT Jumbo	65.5	bc
California Red	65.3	c
1607 Super Sleeper F1	61.8	c
Red Bermuda	59.7	c
Glory	58.4	c
A5718	52.8	c
Saturn	65	c
*Data for lesion progression over time were taken and the area under lesion progress curve (AULPC) was determined. Seven replicates per genotypes were used in this experiment. AULPC was calculated from the lesion area of the foliar necrosis, which was recorded with a measuring scale at 1-, 7-, 19-, and 32-days post-inoculation. Day 1 all lesions were effectively 0 in length.
**Mean AULPC with same letters are not significantly different according to Tukey’s honest significant difference (P<0.05) test.

## Sheet: S2
Table S2: Foliar disease severity of Allium fistulosum genotypes under greenhouse conditions [Set-1 (10 genotypes with 5 replicates data)].
Allium fistulosum genotype	Mean AULPC*	Group**
Koshizu Nebuka	36.6	b
Feast	42.8	ab
Kannon Hosonegi	53.8	ab
Winter Snow Foot	57.5	ab
Aigarsyu	72.9	ab
Matsumoto ippon Futo	74.5	ab
Crystal White Wax L303	77.2	ab
JAPANESE BUNCHING	78.3	ab
Japanese Bunching Asage	85	ab
JAPANESE BUNCHING HIKARI	100.6	a
*Data for lesion progression over time were taken and the area under lesion progress curve (AULPC) was determined. Five replicates per genotypes were used in this experiment. AULPC was calculated from the lesion area of the foliar necrosis, which was recorded with a measuring scale at 7 days post-inoculation.
**Mean AULPC with same letters are not significantly different according to Tukey’s honest significant difference (P<0.05) test.

## Sheet: S3
Table S3: Foliar disease severity of Allium fistulosum genotypes under greenhouse conditions [Set-2 (21 genotypes with 7 replicates data)]
Allium fistulosum genotypes	Mean AULPC*	Group**
HARDY LONG WHITE	120	a
Wakamidori	114.7	ab
Q9	99.2	abc
Kuronobori	89.7	abcd
Matsumoto	88.5	abcde
Koshizu Nebuka	76.7	abcdef
Shiobara-bansei	71.1	bcdefg
Ciboule C8379	69	cdefg
Kujyo-futo	60.8	cdefg
Prolific Twin	60.8	cdefg
Miya Negi	60.1	cdefg
lwatsuki	52.8	cdefg
Zhang Qiu Da Cong	52.1	defg
Prolific Buncher	51.7	defg
Asagikei-kujyo	47.3	defg
Kincho Long White	47.2	defg
VIR3139	46.3	efg
Shounai Nebuka Negi	31.5	fg
Yakko	31.5	fg
Big Buncher	27.1	g
Yatabe Yaty:50	25.9	g
*Data for lesion progression over time were taken and the area under lesion progress curve (AULPC) was determined. Seven replicates per genotypes were used in this experiment. AULPC was calculated from the lesion area of the foliar necrosis which was recorded with measuring scale every other day for 38 days post inoculation.
**Mean AULPC with same letters are not significantly different according to Tukey’s honest significant difference (P<0.05) test.

## Sheet: S4
Table S4: Foliar disease severity of Allium cepa var. cepa genotypes under greenhouse conditions [Set-1 (10 genotypes with 6 replicates data)].
Allium cepa subsp. cepa genotypes	Mean AULPC*	Group**
Sweet Spanish Los Animas Special	130.8	a
Yellow Ebenezer	127.3	a
No 8656	123	a
White Sweet Spanish Jumbo	110.8	ab
Grano 502	101.4	ab
White Sweet Spanish California	101.4	ab
2935A	96.7	ab
Early Texas White Grano	86.8	ab
NM899	84.6	ab
Yellow Grano	64.6	b
*Data for lesion progression over time were taken and the area under lesion progress curve (AULPC) was determined. Six replicates per genotypes were used in this experiment. AULPC was calculated from the lesion area of the foliar necrosis which was recorded with measuring scale at 7 days post inoculation.
**Mean AULPC with same letters are not significantly different according to Tukey’s honest significant difference (P<0.05) test.

## Sheet: S5
Table S5: Foliar disease severity of Allium cepa var. cepa genotypes under greenhouse conditions [Set-2 (11 genotypes with 3 replicates data)]
Allium cepa subsp. cepa genotypes	Mean AULPC*	Group**
2935B	118	a
White Portugal	107.7	a
Stuttgarter	97.2	a
Yss Utah Str	97.2	a
607 Ebeniezer	92.8	a
Cal Red	80.5	a
Early Crystal 281	73.8	a
Cipolla di Rovato	65.8	a
Early Crystal	65.7	a
White Sweet Spanish	59.3	a
White Lisbon	54.5	a
*Data for lesion progression over time were taken and the area under lesion progress curve (AULPC) was determined. Three replicates per genotypes were used in this experiment. AULPC was calculated from the lesion area of the foliar necrosis which was recorded with measuring scale at 7 days post inoculation.
**Mean AULPC with same letters are not significantly different according to Tukey’s honest significant difference (P<0.05) test.

## Sheet: S6
Supplementary table S6 - Gene functional annotation of the top 25 differentially expressed genes in the comparisons of HI vs DI and HC vs DC.
Top 25 DEGs: HI vs DI
Gene	DI	HI	log2FoldChange	pvalue	padj	Description
g118777	2103.3	17.5872	-6.91051	1.90949e-70	8.35076e-67	carbohydrate metabolic process,biosynthetic process,transferase activity,intracellular,cellular process
g128791	19.7223	2284.87	6.85578	1.30511e-43	2.3502e-40	Lysine histidine transporter-like 8
g133157	1075.91	83.8264	-3.68749	1.39764e-39	2.1393e-36	lipid binding
g200799	9.04182	1628.95	7.54329	3.93737e-69	1.50668e-65	nucleus,DNA binding,response to abiotic stimulus,protein binding,response to external stimulus,signal transduction,cellular component organization,cytosol
g22808	125.602	2850.02	4.50042	7.88013e-36	9.64937e-33	CEPFODUF4283 domain-containing (Fragment)
g233646	4.31855	1061.3	7.87561	4.56891e-49	1.07591e-45	CEPFOExo_endo_phos domain-containing DUF4283 domain-containing (Fragment)
g250267	43.4447	1746.74	5.32786	2.78711e-36	3.55507e-33	cytoplasm,biosynthetic process,binding,transferase activity,plasma membrane,cellular process
g253847	92.8134	4297.85	5.53039	5.12267e-88	3.13641e-84	RNA binding,structural molecule activity,cellular component organization,cytosol,ribosome,translation
g253885	3.42427	959.555	8.1803	5.32331e-51	1.48148e-47	protein binding
g269278	188.505	3639.31	4.27316	2.376e-37	3.30621e-34	catalytic activity,cellular process
g269279	141.561	5469.76	5.27149	3.42179e-43	5.81952e-40	catalytic activity,binding
g300059	7337.34	183.399	-5.32389	2.76013e-99	2.81652e-95	cellular homeostasis,cytoplasm,catalytic activity,metabolic process
g377761	5.57618	823.103	7.20556	9.52068e-40	1.53398e-36	enzyme regulator activity
g383842	33.3042	4425.72	7.07087	3.42776e-60	1.04934e-56	acyl–acyl carrier protein thioesterase
g416158	3.18048	998.082	8.26453	1.41608e-37	2.0643e-34	structural molecule activity,ribosome,translation
g420151	789.071	12784.4	4.01789	4.18686e-37	5.57271e-34	response to abiotic stimulus,response to stress
g433006	58.5844	4566.88	6.28114	4.68192e-115	7.16638e-111	protein binding,metabolic process,transferase activity
g460455	98.0584	2490.13	4.66574	5.56283e-46	1.21639e-42	nucleobase-containing compound metabolic process
g464191	347.871	7135.96	4.35844	1.07018e-95	8.19034e-92	membrane,hydrolase activity
g487969	799.175	12.0034	-6.0995	8.5508e-44	1.63604e-40	RICCOYEATS domain-containing ,
g5186	11.1293	2741.35	7.97124	1.87546e-115	5.74136e-111	Unknow
g5187	4.47586	878.581	7.58815	2.16252e-50	5.51676e-47	BRANA 09g17300D
g72174	280.691	17987.5	6.00115	2.39398e-63	8.14298e-60	nucleotide binding,catalytic activity,biosynthetic process,cellular process
g90357	1656.69	21.8036	-6.27281	9.74918e-74	4.9742e-70	DNA binding,protein binding
g96836	849.477	6.72621	-6.97827	6.23654e-44	1.27279e-40	Glutelin
Top 25 DEGs: HC vs DC
Gene	DI	HI	log2FoldChange	pvalue	padj	Description
g159706	56.1816	6418.48	6.82944	4.84377e-48	3.43767e-44	nucleotide binding,catalytic activity,multicellular organism development,catabolic process,mitochondrion,lipid metabolic process,extracellular region,cellular process
g200799	2.592	978.139	8.54279	2.68829e-44	1.18335e-40	nucleus,DNA binding,response to abiotic stimulus,protein binding,response to external stimulus,signal transduction,cellular component organization,cytosol
g233646	2.10139	682.159	8.34104	3.93114e-35	8.65217e-32	CEPFOExo_endo_phos domain-containing DUF4283 domain-containing (Fragment)
g253847	59.6353	4080.45	6.09903	1.13059e-54	1.74184e-50	RNA binding,structural molecule activity,cellular component organization,cytosol,ribosome,translation
g264413	2.592	665.508	7.98298	2.76509e-42	9.46676e-39	ANACONuclear pore complex GP210
g267267	4740.09	118.303	-5.35768	2.53628e-33	5.21002e-30	Mannan synthase
g290555	67.4871	14613.7	7.75822	3.62653e-43	1.39681e-39	cellular homeostasis,multicellular organism development,cellular component organization,extracellular region,binding,vacuole,plasma membrane,transporter activity
g308102	41.6958	1324.91	4.98977	3.39241e-39	1.0453e-35	Mannan synthase
g308285	757.805	39.6121	-4.24645	6.6555e-30	9.76552e-27	membrane,transferase activity,binding
g320250	37.9167	1924.77	5.65606	1.89738e-32	3.43906e-29	cellular protein modification process,receptor activity,signal transducer activity
g396322	244.409	4318.38	4.14127	1.2486e-37	3.2061e-34	cellular component organization,cytosol,translation factor activity, RNA binding,nucleolus,ribosome,transport,nucleobase-containing compound metabolic process
g402156	379.08	4.9801	-6.53791	1.02294e-25	1.2608e-22	ANACOWD repeat-containing 44
g416158	0.795071	913.117	10.1709	4.27754e-27	5.49183e-24	structural molecule activity,ribosome,translation
g41659	1.88353	929.533	8.8498	1.507e-27	2.01892e-24	Transposase
g420150	244.494	3728.15	3.93045	4.67896e-31	7.58804e-28	response to abiotic stimulus,response to stress
g420151	820.374	23749.4	4.85512	5.57829e-48	3.43767e-44	response to abiotic stimulus,response to stress
g433171	1.61079	710.321	8.80573	4.87075e-33	9.38016e-30	nucleotide binding,Golgi apparatus,transport,cellular process,hydrolase activity
g449202	2.8493	694.612	7.99683	3.52497e-32	6.03416e-29	CEPFODUF4283 domain-containing zf-CCHC_4 domain-containing (Fragment)
g473595	1.15963	541.939	8.9878	2.88288e-28	4.03773e-25	cytoplasm,response to extracellular stimulus,transport,response to stress
g486074	2.78586	990.527	8.36626	1.234e-35	2.92486e-32	DNA binding,transcription factor activity, sequence-specific DNA binding,multicellular organism development,biosynthetic process,nucleobase-containing compound metabolic process,intracellular
g508065	16.8266	572.044	5.07024	1.18183e-38	3.31053e-35	carbohydrate metabolic process,cytoplasm,catalytic activity,biosynthetic process,binding,cellular process
g518049	428.836	6363.43	3.8904	3.22557e-50	3.31298e-46	transferase activity
g5186	6.18585	2200.19	8.45279	1.44606e-87	4.45576e-83	Unknow
g5187	2.06195	887.53	8.72178	3.08144e-46	1.58247e-42	BRANA 09g17300D
g9314	2.56028	805.17	8.19356	1.9953e-30	3.07405e-27	9ARAE domain-containing GPI-anchored 2 (Fragment)

## Sheet: S7
Supplemantary table S7 - Overlapping differentially expressed genes between DCxDI and HCxHI.
Genes in "DC x DI"	Genes in "DC x DI" and "HC x HI"	Genes in "HC x HI"
g208288	g364481	g269279
g439385	g433171	g47463
g47269	g57319	g540144
g290555	g203263	g283205
g255363	g319478	g337099
g141132	g193738	g112551
g166593	g352069	g192746
g518801		g337101
g47268		g488472
g202892		g90728
g392821		g489011
g227487		g243801
g310930		g170985
g128791		g269278
g241877		g80187
g159706		g163204
g97958		g530003
g65357		g508065
g114556		g537452
g125882		g488566
g53793		g71575
g403224		g242235
g537837		g87538
g339189		g217996
g269652		g124050
g409923		g64999
g372155		g337100
g261161		g502423
g182133		g239624
g506752		g523615
g508756		g136027
g281096		g480796
g466474		g434975
g83076		g479803
g498375		g3140
g71744		g24963
g534178		g335797
g68150		g102200
g245230		g169889
g205221		g138671
g310643		g443271
g473117		g102768
g193947		g262426
g55222		g154905
g392820		g418490
g134225		g398038
g196139		g171059
g334969		g437920
g497484		g530656
g180312		g489010
		g284072
		g137806
		g39281
		g68429
		g133079
		g513323
		g142750
		g516434
		g492290
		g380380
		g292606
		g203648
		g410850
		g524444
		g511061
		g472500
		g512730
		g144253
		g245396
		g472953
		g126164
		g460809
		g539369
		g111780
		g432050
		g89994
		g488474
		g136835
		g474922
		g294020
		g520093
		g233873
		g209467
		g206586
		g318001
		g403595
		g449231
		g347111
		g537839
		g297705
		g532300
		g348128
		g382367
		g390840
		g80186
		g57305
		g29264
		g405750
		g61243
		g478161
		g404372
		g39827
		g402156
		g143241
		g455374
		g474607
		g233306
		g156993
		g369856
		g195395
		g203528
		g157934
		g343899
		g274352
		g306623
		g492282
		g376347
		g51478
		g291090
		g53368
		g79933
		g425437
		g418239
		g330684
		g27462
		g232813
		g519144
		g120088
		g226442
		g27742
		g266282
		g168355
		g486990
		g496682
		g479318
		g437858
		g275576
		g196996
		g357973
		g528478
		g375090
		g396508
		g74854
		g492256
		g429956
		g204154
		g141677
		g512729
		g397773
		g189277
		g80428
		g487100
		g512710
		g175727
		g65732
		g537067
		g146769
		g81120
		g299622
		g264425
		g495980
		g509353
		g34879
		g287236
		g377802
		g364874
		g191648
		g44593
		g231379
		g405740
		g46888
		g366935
		g17271
		g196792
		g314880
		g139804
		g243144
		g122384
		g348124
		g110853
		g231588
		g72823
		g275709
		g16796
		g116548
		g336838
		g250120
		g29715
		g450964
		g69241
		g512412
		g151470
		g337557
		g131867
		g162845
		g218394
		g301868
		g216552
		g57375
		g252726
		g269277
		g113917
		g142493
		g15636
		g166218
		g126866
		g420768
		g525805
		g479365
		g263245
		g130522
		g270596
		g373844
		g434073
		g231555
		g214495
		g525889
		g171552
		g239398
		g77759
		g6341
		g139113
		g464884
		g26712
		g446691
		g514114
		g525802
		g223225
		g257690
		g227923
		g426267
		g245888
		g281502
		g210253
		g469123
		g186952
		g84598
		g11532
		g113603
		g23421
		g330945
		g475698
		g373904
		g116914
		g321732
		g487006
		g263351
		g282497
		g345520
		g230576
		g65809
		g409901
		g55618
		g441233
		g364534
		g130459
		g429351
		g264502
		g158552
		g432696
		g176388
		g90883
		g207537
		g378416
		g30952
		g221735
		g102769
		g20151
		g243802
		g495007
		g345732
		g434922
		g343581
		g452413
		g361464
		g489697
		g145011
		g163377
		g77319
		g288965
		g468380
		g470953
		g82766
		g494189
		g238103
		g481495
		g248756
		g39659
		g463563
		g343671
		g445967
		g462408
		g428613
		g388387
		g138771
		g488794
		g354294
		g338197
		g365728
		g432010
		g113052
		g6902
		g100896
		g44586
		g77485
		g309770
		g372741
		g97974
		g334340
		g469569
		g20742
		g137783
		g110559
		g77919
		g126175
		g13577
		g423550
		g19942
		g322587
		g70043
		g95741
		g135191
		g142751
		g191907
		g200660
		g227918
		g503263
		g154243
		g488792
		g240028
		g126138
		g134722
		g491996
		g219090
		g37920
		g414192
		g88497
		g50000
		g493450
		g148965
		g465777
		g325121
		g128930
		g64721
		g143193
		g80426
		g169562
		g447953
		g475013
		g279467
		g66212
		g483625
		g207587
		g432329
		g390621
		g63933
		g399301
		g101288
		g448220
		g301835
		g176014
		g463677
		g86554
		g278292
		g398150
		g57023
		g52649
		g356084
		g465924
		g393918
		g242200
		g420572
		g159945
		g411429
		g345437
		g165521
		g451541
		g196103
		g332514
		g66042
		g284315
		g381928
		g123299
		g404011
		g481927
		g132490
		g528226
		g309767
		g333242
		g514876
		g74863
		g99608
		g40962
		g171184
		g385111
		g165847
		g376116
		g464416
		g248707
		g22529
		g448292
		g207530
		g513179
		g17894
		g205211
		g309265
		g356778
		g230479
		g403785
		g371480
		g317757
		g216708
		g351926
		g401083
		g295314
		g534872
		g365128
		g397888
		g75070
		g198706
		g338195
		g380375
		g233113
		g161786
		g274984
		g482702
		g490033
		g153301
		g67661
		g375231
		g399569
		g258236
		g446692
		g162579
		g291278
		g241120
		g286633
		g447171
		g61341
		g316005
		g382352
		g456040
		g447661
		g110557
		g358958
		g403770
		g398368
		g517361
		g88931
		g119453
		g74663
		g228859
		g138572
		g41054
		g92613
		g81219
		g182034
		g357865
		g503549
		g78221
		g477523
		g53599
		g283191
		g186835
		g139815
		g217036
		g529452
		g291070
		g420151
		g60518
		g368678
		g459286
		g464765
		g427163
		g390584
		g294906
		g29716
		g490472
		g179886
		g208072
		g324172
		g56761
		g165051
		g256447
		g529692
		g316498
		g448233
		g48412
		g224450
		g393207
		g538389
		g155152
		g534563
		g125295
		g529312
		g229252
		g361317
		g77924
		g227045
		g540196
		g336684
		g120052
		g346172
		g221378
		g437360
		g123493
		g288227
		g416482
		g32614
		g77755
		g23648
		g117081
		g514171
		g449232
		g528354
		g158155
		g276462
		g468397
		g151386
		g448540
		g391605
		g14872
		g145992
		g177801
		g188608
		g253728
		g123061
		g6445
		g533586
		g227214
		g525972
		g86699
		g246445
		g539003
		g387571
		g118016
		g33008
		g84916
		g169114
		g190624
		g229699
		g309466
		g398487
		g446558
		g474001
		g32282
		g466243
		g216367
		g327744
		g412360
		g215297
		g532647
		g281933
		g191906
		g76379
		g440477
		g526489
		g164393
		g137181
		g385798
		g450707
		g119507
		g24721
		g522156
		g38961
		g280630
		g10820
		g261207
		g476532
		g226546
		g526374
		g436900
		g322508
		g52551
		g487159
		g228492
		g309250
		g396219
		g423829
		g268827
		g251777
		g82879
		g513313
		g400305
		g344519
		g170693
		g525449
		g331707
		g59880
		g294963
		g10216
		g523333
		g222607
		g34084
		g248171
		g478434
		g33154
		g252618
		g400587
		g226175
		g133040
		g490064
		g440095
		g12172
		g474391
		g347451
		g413398
		g34954
		g145222
		g287022
		g79531
		g187369
		g269374
		g442397
		g496427
		g404375
		g319421
		g302885
		g513198
		g33545
		g304141
		g474120
		g234229
		g212446
		g254353
		g333370
		g471865
		g210826
		g401085
		g220831
		g330241
		g383630
		g60502
		g322467
		g398362
		g262156
		g420150
		g152433
		g211060
		g16271
		g323840
		g9500
		g351211
		g117654
		g427273
		g377662
		g347742
		g185038
		g517363
		g481496
		g159991
		g404684
		g94650
		g282031
		g334339
		g246773
		g536176
		g205615
		g198063
		g519891
		g208963
		g226815
		g227177
		g263101
		g446352
		g464883
		g301566
		g190878
		g118877
		g209632
		g216025
		g50002
		g231798
		g80358
		g362364
		g22367
		g506797
		g62497
		g151746
		g175903
		g307434
		g61406
		g185208
		g157142
		g50737
		g299386
		g388349
		g156594
		g483536
		g87708
		g515235
		g202909
		g162443
		g301088
		g137728
		g147799
		g277202
		g493495
		g537806
		g247379
		g508350
		g450978
		g53868
		g260194
		g32275
		g193101
		g100445
		g419201
		g190630
		g514796
		g94784
		g27091
		g443346
		g128610
		g343924
		g249170
		g103366
		g111746
		g195537
		g208954
		g285276
		g419140
		g326275
		g388088
		g137182
		g90061
		g237782
		g224897
		g457678
		g503074
		g531878
		g481134
		g108810
		g229630
		g451471
		g460915
		g524750
		g292060
		g285159
		g163378
		g379277
		g98643
		g289747
		g233898
		g376482
		g264568
		g290913
		g174941
		g538195
		g3010
		g347782
		g492263
		g386859
		g446848
		g215571
		g302269
		g8941
		g88333
		g360208
		g422450
		g366243
		g121200
		g1015
		g80427
		g92486
		g476480
		g496648
		g241980
		g436349
		g395960
		g322633
		g121999
		g125779
		g329409
		g331259
		g519386
		g232424
		g335936
		g446752
		g534583
		g361510
		g34618
		g423385
		g140462
		g507555
		g438843
		g136731
		g308295
		g281376
		g451493
		g346131
		g95721
		g93656
		g278001
		g235823
		g454686
		g126212
		g188978
		g50734
		g495466
		g480552
		g335201
		g137775
		g391331
		g174328
		g292340
		g122127
		g119091
		g82100
		g412801
		g209101
		g403626
		g475894
		g337158
		g278160
		g282424
		g312268
		g468532
		g500517
		g428220
		g79105
		g300836
		g152950
		g307733
		g108650
		g34021
		g209246
		g357869
		g190274
		g394977
		g140547
		g137745
		g317289
		g442438
		g150779
		g481808
		g190888
		g316398
		g320407
		g330500
		g10728
		g505777
		g272656
		g176587
		g171768
		g439522
		g536786
		g354392
		g497421
		g429342
		g94845
		g275824
		g446076
		g2500
		g346685
		g504078
		g302778
		g326559
		g62358
		g424007
		g452524
		g464414
		g114144
		g286063
		g468398
		g187648
		g440474
		g531707
		g156226
		g219394
		g306965
		g23109
		g471129
		g432259
		g237709
		g282016
		g428632
		g139184
		g452306
		g464412
		g93775
		g414218
		g483674
		g333956
		g283861
		g383920
		g45719
		g142754
		g200774
		g216679
		g282644
		g343600
		g91938
		g166496
		g299949
		g385119
		g404423
		g472822
		g107773
		g346815
		g353171
		g246919
		g12700
		g535456
		g426270
		g206281
		g220854
		g165846
		g169514
		g455779
		g182026
		g334194
		g200612
		g178963
		g72033
		g436003
		g487002
		g103248
		g150574
		g95614
		g216576
		g139626
		g425544
		g440280
		g32665
		g62562
		g286725
		g12343
		g249601
		g120066
		g34081
		g322320
		g512757
		g489972
		g308988
		g489672
		g1452
		g8204
		g332462
		g273767
		g90863
		g318303
		g411178
		g262496
		g466231
		g216292
		g45802
		g171712
		g75418
		g57967
		g109947
		g166594
		g247380
		g488591
		g197471
		g312875
		g398690
		g78384
		g169478
		g243727
		g411253
		g65687
		g180103
		g451781
		g85131
		g351656
		g113601
		g63793
		g456990
		g382265
		g198280
		g242186
		g439907
		g528563
		g211625
		g303306
		g458148
		g33662
		g86233
		g519384
		g391965
		g100956
		g358262
		g311554
		g470621
		g154881
		g178962
		g445641
		g168735
		g483072
		g403671

## Sheet: S8
Supplementary table S8 - Gene Ontology (GO) enrichment analysis of differentially expressed genes in the susceptible 'Sweet Harvest' genotype following inoculation (HI vs. HC) – Biological Process (BP)
ID	Description	GeneRatio	BgRatio	RichFactor	FoldEnrichment	zScore	pvalue	p.adjust	qvalue	geneID	Count
GO:0009617	response to bacterium	34/465	288/10173	0.118056	2.58275	5.96328	3.25532e-07	0.0004284	0.000401603	NA/AtNPF5.2/SNIPER4/AtPME17/VI1/CRK8/ATWRKY54/ATHS83/AP4.3A/CLB4/AtLIG6/ATOSM34/AtJAZ1/ATLOX1/ATWRKY40/CYT1/PRN2/RPS5/ATWRKY70/ATP8/bZIP21/LecRK-IV.4/ACA11/ATWRKY33/ATLOX4/AtFAAH/AGO4/CER1/ATOST1/GOX3/LecRK-IV.2/GGP/AT-HSC70-1/ATBETAFRUCT4	34
GO:0042742	defense response to bacterium	27/465	231/10173	0.116883	2.5571	5.23903	6.57577e-06	0.00432685	0.00405621	AtNPF5.2/SNIPER4/AtPME17/CRK8/ATWRKY54/ATHS83/AP4.3A/ATOSM34/AtJAZ1/ATLOX1/ATWRKY40/CYT1/PRN2/RPS5/ATWRKY70/ATP8/LecRK-IV.4/ACA11/ATWRKY33/AtFAAH/AGO4/CER1/ATOST1/GOX3/LecRK-IV.2/GGP/AT-HSC70-1	27
GO:0098542	defense response to other organism	43/465	489/10173	0.0879346	1.92378	4.58206	2.57103e-05	0.0112782	0.0105728	AtNPF5.2/SNIPER4/CP29B/DIR1/AtPME17/SHM1/CRK8/AtPME41/CEP1/ATWRKY54/ATHS83/LecRK-IX.1/AP4.3A/CLB4/NA/ATBFRUCT1/ATOSM34/ASMT/AtJAZ1/ATLOX1/ATWRKY40/CYT1/PRN2/RPS5/ATWRKY70/ATP8/ERF114/LecRK-IV.4/ACA11/ATWRKY33/AtFAAH/AGO4/CER1/MPL1/ATOST1/GOX3/NA/LecRK-IV.2/GGP/PLA/AT-HSC70-1/AtCLO3/NA	43
GO:0042445	hormone metabolic process	13/465	83/10173	0.156627	3.42658	4.85796	9.07763e-05	0.0268994	0.0252168	CBB1/CYP90D1/AtDWF4/BR6OX2/RVE1/ASMT/LOG4/ATCKX6/ATIPT9/LOG7/ATBR6OX/ATIPT5/AtDAO	13
GO:0009415	response to water	28/465	287/10173	0.097561	2.13438	4.26633	0.000122212	0.0268994	0.0252168	BRL1/ATNCED5/AtTCTP1/VI1/NF-YA5/AtCLO4/ARR10/ATWRKY54/AKR4C8/ATGSTU19/AtWIND1/AtAvt6C/AMT1;1/AtLrgB/ATWRKY70/ATP8/ATMYB94/ATWRKY33/CER1/ATMBF1C/ATOST1/Rap2.6L/ATCTL1/CHL/AtCLO3/LRK10L1.1/ATPLAT1/ATMGL	28
GO:0001101	response to acid chemical	29/465	302/10173	0.0960265	2.10081	4.25012	0.000122641	0.0268994	0.0252168	AtNPF5.2/BRL1/ATNCED5/AtTCTP1/VI1/NF-YA5/AtCLO4/ARR10/ATWRKY54/AKR4C8/ATGSTU19/AtWIND1/AtAvt6C/AMT1;1/AtLrgB/ATWRKY70/ATP8/ATMYB94/ATWRKY33/CER1/ATMBF1C/ATOST1/Rap2.6L/ATCTL1/CHL/AtCLO3/LRK10L1.1/ATPLAT1/ATMGL	29
GO:0009414	response to water deprivation	27/465	279/10173	0.0967742	2.11717	4.14095	0.000184179	0.0346256	0.0324598	BRL1/ATNCED5/AtTCTP1/VI1/NF-YA5/AtCLO4/ARR10/ATWRKY54/AKR4C8/ATGSTU19/AtWIND1/AtAvt6C/AtLrgB/ATWRKY70/ATP8/ATMYB94/ATWRKY33/CER1/ATMBF1C/ATOST1/Rap2.6L/ATCTL1/CHL/AtCLO3/LRK10L1.1/ATPLAT1/ATMGL	27
GO:0055088	lipid homeostasis	8/465	37/10173	0.216216	4.73025	4.97474	0.000214482	0.0352823	0.0330754	CYP90D1/AtDWF4/BR6OX2/NA/ATSMO1-1/ATBR6OX/NA/AtNPF3.1	8
GO:0016129	phytosteroid biosynthetic process	5/465	14/10173	0.357143	7.81336	5.58296	0.000277321	0.0364954	0.0342126	CBB1/CYP90D1/AtDWF4/BR6OX2/ATBR6OX	5
GO:0016132	brassinosteroid biosynthetic process	5/465	14/10173	0.357143	7.81336	5.58296	0.000277321	0.0364954	0.0342126	CBB1/CYP90D1/AtDWF4/BR6OX2/ATBR6OX	5

## Sheet: S9
Supplementary table S9 - Gene Ontology (GO) enrichment analysis of differentially expressed genes in the susceptible 'Sweet Harvest' genotype following inoculation (HI vs. HC) – Cellular Component (CC).
ID	Description	GeneRatio	BgRatio	RichFactor	FoldEnrichment	zScore	pvalue	p.adjust	qvalue	geneID	Count
GO:0099503	secretory vesicle	13/609	96/13134	0.135417	2.92046	4.16426	0.00047053	0.0386655	0.0386655	ARAF/AGP8/DIR1/AtXTH22/PER39/ATOSM34/NA/AALP/NA/P2w/ATPLAT1/ATPGIP1/NA	13
GO:0005618	cell wall	28/609	310/13134	0.0903226	1.94794	3.72437	0.000581005	0.0386655	0.0386655	AtHMP25/XTH23/CEP1/ATHS83/HERK1/AtXTH22/PER39/PMEI7/NA/ATBFRUCT1/AtLtpI-7/AtTudor1/PME53/PRX52/NA/BGLU15/ATFLA11/UAP56b/LCR70/AtBBE26/AT-HSC70-1/LRX2/ATPAP10/NA/EXL2/AtMYB36/ATPGIP1/NA	28
GO:0048046	apoplast	17/609	150/13134	0.113333	2.4442	3.92258	0.00058422	0.0386655	0.0386655	ARAF/AGP8/AtTCTP1/HEMC/AtPME17/SHM1/ATSFGH/GDI/AGLU1/ATPAH2/PDTPI/ARC2/PME53/PRX52/NA/ATCTL1/AT-HSC70-1	17
GO:0009505	plant-type cell wall	27/609	301/13134	0.089701	1.93454	3.61674	0.000803712	0.0386655	0.0386655	AtHMP25/XTH23/CEP1/ATHS83/AtXTH22/PER39/PMEI7/NA/ATBFRUCT1/AtLtpI-7/AtTudor1/PME53/PRX52/NA/BGLU15/ATFLA11/UAP56b/LCR70/AtBBE26/AT-HSC70-1/LRX2/ATPAP10/NA/EXL2/AtMYB36/ATPGIP1/NA	27
GO:0030312	external encapsulating structure	28/609	320/13134	0.0875	1.88707	3.54235	0.000952353	0.0386655	0.0386655	AtHMP25/XTH23/CEP1/ATHS83/HERK1/AtXTH22/PER39/PMEI7/NA/ATBFRUCT1/AtLtpI-7/AtTudor1/PME53/PRX52/NA/BGLU15/ATFLA11/UAP56b/LCR70/AtBBE26/AT-HSC70-1/LRX2/ATPAP10/NA/EXL2/AtMYB36/ATPGIP1/NA	28

## Sheet: S10
Supplementary table S10 - Gene Ontology (GO) enrichment analysis of differentially expressed genes in the susceptible 'Sweet Harvest' genotype following inoculation (HI vs. HC) – Molecular Function (MF).
ID	Description	GeneRatio	BgRatio	RichFactor	FoldEnrichment	zScore	pvalue	p.adjust	qvalue	geneID	Count
GO:0005506	iron ion binding	30/606	159/13011	0.188679	4.051	8.55523	4.25635e-11	1.86854e-08	1.75183e-08	PETA/CYP71B34/CYP71B21/CYP71B37/CYP71A22/CYP90D1/CYP89A6/AtDWF4/CLB4/BR6OX2/CYP81D8/CYP81D5/AtCNFU1/CYP78A10/CYP709B1/CYP81D2/ATSMO2/CYP89A5/NA/CYP71A21/CYP96A1/CYP71B7/CYP76C5/ATSMO1-1/CER1/CYP71B35/ATBR6OX/CYP86/ATFER4/CYP75B1	30
GO:0016705	oxidoreductase activity, acting on paired donors, with incorporation or reduction of molecular oxygen	32/606	185/13011	0.172973	3.71378	8.21659	1.02315e-10	2.24582e-08	2.10554e-08	CYP71B34/CYP71B21/CYP71B37/CYP71A22/NA/CYP90D1/CYP89A6/AtDWF4/BR6OX2/CYP81D8/CYP81D5/CYP78A10/CYP709B1/FAD4/CYP81D2/ATSMO2/AtFAD2/NA/CYP89A5/NA/CYP71A21/CYP96A1/CYP71B7/CYP76C5/ATSMO1-1/CYP71B35/ATBR6OX/CYP86/AtDAO/EMB2421/CYP75B1/ATGA3OX1	32
GO:0046906	tetrapyrrole binding	29/606	182/13011	0.159341	3.42109	7.26988	5.5567e-09	7.61958e-07	7.14365e-07	PETA/CYP71B34/CYP71B21/CYP71B37/CYP71A22/CYP90D1/CYP89A6/AtDWF4/PER39/BR6OX2/CYP81D8/CYP81D5/CYP78A10/CYP709B1/CYP81D2/CYP89A5/SEP1/NA/CYP71A21/AB140/CYP96A1/CYP71B7/PRX52/CYP76C5/CYP71B35/ATBR6OX/CAT2/CYP86/CYP75B1	29
GO:0020037	heme binding	27/606	162/13011	0.166667	3.57838	7.29872	6.94267e-09	7.61958e-07	7.14365e-07	PETA/CYP71B34/CYP71B21/CYP71B37/CYP71A22/CYP90D1/CYP89A6/AtDWF4/PER39/BR6OX2/CYP81D8/CYP81D5/CYP78A10/CYP709B1/CYP81D2/CYP89A5/NA/CYP71A21/CYP96A1/CYP71B7/PRX52/CYP76C5/CYP71B35/ATBR6OX/CAT2/CYP86/CYP75B1	27
GO:0004497	monooxygenase activity	21/606	113/13011	0.185841	3.99006	7.0556	4.77117e-08	4.18909e-06	3.92743e-06	CYP71B34/CYP71B37/CYP90D1/CYP89A6/AtCLO4/AtDWF4/BR6OX2/CYP81D8/CYP81D5/CYP709B1/CYP81D2/ATSMO2/CYP89A5/NA/ATSMO1-1/CYP71B35/ATBR6OX/AtCLO3/CYP86/EMB2421/CYP75B1	21
GO:0016709	oxidoreductase activity, acting on paired donors, with incorporation or reduction of molecular oxygen, NAD(P)H as one donor, and incorporation of one atom of oxygen	12/606	47/13011	0.255319	5.48178	6.80309	1.09129e-06	7.9846e-05	7.48586e-05	CYP71B34/CYP71B37/CYP90D1/CYP89A6/BR6OX2/CYP81D8/CYP81D2/CYP89A5/NA/CYP71B35/EMB2421/CYP75B1	12
GO:0080044	quercetin 7-O-glucosyltransferase activity	8/606	22/13011	0.363636	7.80738	7.06285	3.78399e-06	0.000237311	0.000222488	ATUGT85A1/AtUGT85A5/UGT88A1/IAGLU/AtUGT85A2/AtUGT85A3/UGT76E12/UGT73B5	8
GO:0080043	quercetin 3-O-glucosyltransferase activity	8/606	24/13011	0.333333	7.15677	6.67237	8.01102e-06	0.000439605	0.000412146	ATUGT85A1/AtUGT85A5/UGT88A1/IAGLU/AtUGT85A2/AtUGT85A3/UGT76E12/UGT73B5	8
GO:0046527	glucosyltransferase activity	16/606	109/13011	0.146789	3.1516	4.98567	4.25248e-05	0.00207427	0.0019447	UGT87A2/XTH23/ATCESA7/ATUGT85A1/AtUGT85A5/UGT88A1/NA/AtXTH22/NA/IAGLU/AtUGT85A2/AtUGT85A3/UGT76E12/GGP/XET/UGT73B5	16
GO:0035251	UDP-glucosyltransferase activity	13/606	87/13011	0.149425	3.20821	4.56749	0.000182415	0.00800801	0.00750781	UGT87A2/ATCESA7/ATUGT85A1/AtUGT85A5/UGT88A1/NA/NA/IAGLU/AtUGT85A2/AtUGT85A3/UGT76E12/GGP/UGT73B5	13

[truncated: 5 more sheets: S11, S12, S13, S14, S15]
